# Supplementary material for: The Impact of Long-Term Parenteral Nutrition on Physical Development and Bone Mineralization in Children with Chronic Intestinal Failure
Source: Nutrients. 2025 Feb 7;17(4):611. doi: 10.3390/nu17040611 (PMC11858412; doi:10.3390/nu17040611)
Supplement: Supplementary file 1 [file nutrients-17-00611-s001.zip]

Archive with 1 entries (1 files):
- nutrients-3383491-supplementary.xlsx
