# Supplementary material for: The Impact of Long-Term Parenteral Nutrition on Physical Development and Bone Mineralization in Children with Chronic Intestinal Failure
Source: Nutrients. 2025 Feb 7;17(4):611. doi: 10.3390/nu17040611 (PMC11858412; doi:10.3390/nu17040611)
Supplement: Supplementary file 1 [file nutrients-17-00611-s001.zip › nutrients-3383491-supplementary.xlsx]

## Sheet: Arkusz1
Code	Gender: 1 - Male, 2 - Female	Date of Birth	Start Date of PN	Date of Laboratory Test Collection	BMD L1-L4, Z-score[sd]	BMD TBLH z-score[sd]	BMC TBLH [g]	BMC L1-L4 [g]	BMD TBLH [g/cm2]	BMD L1-L4 [g/cm2]	25OHD [ng/ml]	Albumin [g/l]	Serum Creatinine [mg/dl]	Alkaline Phosphatase[U/L]	Duration of PN Until DXA Examination [Month]	Height [cm]	Body Mass [kg]	Ca serum [ug/l]	P serum [ug/l]	Al serum [ug/l]	Mg serum [ug/l]	Ca urine [ug/g creatinine]	P urine [ug/g creatinine]	Al urine [ug/g creatinine]	Mg urine [ug/g creatinine]	Age at the Date of Laboratory Test Collection [months]	Age at the Date of DXA Examination [months]	Height Z-score [SD]	Body Mass Z-score [SD]	MAMA [SD for Chronological Age]	MAMA [SD for Height Age]	MAFA [SD for Chronological Age]	MAFA [SD for Height Age]	MAMA [cm²]	MAFA [cm²]	BMI [kg/m²]	BMI Z-score [SD]	AST (U/L)	ALT (U/L)	GGTP (U/L)	Age at the Start Date of PN	Glucose Supply [g/kg]	Amino Acid Supply [g/kg]	Lipid Supply [g/kg]	Ca Supply [mmol/kg]	P Supply [mmol/kg]	Mg Supply [mmol/kg]	Vitamin D3 Supply [IU/day]	Trace Element Supply - Peditrace [ml/kg]
Study Group	1	2009-09-09	2009-10-19	2021-08-20	-2.4	-0.4	1059.7	17.56	0.858	0.5	18.6	46.3	0.47	231	121	149.5	40.5	95281.7	64972.7	9.3042	16987.3	9.18861e+06	9.46241	207.189	1.19011e+06	143.57	122	-0.42	-0.36	-1.07	-0.93	-0.98	-0.92	2321.05	541.83	18.1	0.06	53	53	77	1.33	8.9	1.5	2	0.45	0.13	0.44	200	0.5
Study Group	2	2011-11-28	2012-02-16	2021-08-27	0.7	2.8	1098.8	23.58	0.998	0.753	27.4	42.9	0.39	198	92	131.7	29.7	94503.4	44863.7	8.36361	18155.5	1.89029e+06	128.208	83.4494	85205.3	118.667	96	-1.3	-0.6	-0.72	-0.54	0.49	0.65	1696.68	1176.06	17.1	-0.1	113	153	79	2.67	8.4	1.6	1.9	0.35	0.15	0.1	400	0.5
Study Group	1	2008-05-20	2011-03-30	2021-08-26	-3.9	-3.9	756.8	15.5	0.653	0.379	19.6	39.8	0.42	243	118	154.4	36.1	96387	49527.5	4.47584	17794.5	1866.46	44.2953	28.9601	11841.9	161.533	152	-0.69	-1.19	-1.16	-0.58	-1.12	-1.2	2417.38	455.37	15	-0.76	53	60	22	34.8	7.3	1.5	1.5	0.15	0.16	0.3	200	0.5
Study Group	1	2012-12-22	2013-02-20	2021-09-17	-0.6	-1.2	924.4	22.27	0.793	0.661	16.7	46.1	0.55	291	105	132.5	26.8	99256.3	37472.5	6.94321	19407.2	1.71988e+06	82.9185	32.0713	130192	106.367	108	-0.6	-0.74	0.6	0.71	-0.54	-0.48	2521.58	661.52	15.27	-0.67	24	20	9	2	8.7	1.5	2	0.2	0.2	0.15	400	0.46
Study Group	1	2008-01-12	2008-01-18	2022-02-18	0.1	0.15	500.5	10.8	0.77	0.554	32	38.9	0.29	358	52	153.8	36.7	96705.6	43386.6	6.93502	18227.4	365986	137.722	0.838375	75911	171.7	52	-1.64	-1.48	-0.75	-0.32	-0.31	-0.21	1360.8	656.38	15.52	-1.33	19	20	12	0.2	11.3	2	2	0.3	0.3	0.3	200	1
Study Group	1	2006-02-01	2016-11-01	2022-04-01	-3.7	-2.4	1392.7	26.03	0.862	0.553	22.2	40.1	0.59	337	53	166	41.2	73729.7	35536.6	4.87823	13877.1	21616.7	62.067	20.1425	41668	196.767	183	-0.9	-1.7	-1.91	-1.24	-0.73	-0.73	2521.58	661.52	14.95	-2.01	31	43	11	130.86	6.4	1.6	1.2	0.2	0.18	0.11	200	0.36
Study Group	2	2010-07-06	2018-09-01	2021-08-26	-1.8	-1.1	1004.2	22.55	0.835	0.658	32.5	44.4	0.4	310	36	137.1	30.1	93834	42936.6	4.26836	17712.7	22618.6	20.6742	24.4477	13409.6	135.633	130	-1.29	-1	-0.55	0.47	-1.35	-1.05	2331.02	541.73	16.01	-0.66	34	31	20	99.3	7.5	1.4	1.5	0.2	0.1	0.1	400	0.45
Study Group	1	2006-01-08	2006-01-13	2021-07-23	-1.5	-1.8	1924.7	51.73	0.963	0.956	26.6	46.9	0.29	293	195	159.8	59.7	117243	58707.2	12.7759	23774.6	263370	77.009	3.93737	16637.1	189.167	195	-2.39	-0.39	0.15	0.98	2.46	2.08	4106.62	2585.84	23.38	0.83	36	32	25	0.17	6.1	1.2	1.3	0.1	0.1	0.1	200	0.3
Study Group	1	2010-11-12	2011-05-17	2021-08-26	-0.2	0.4	1310	24.08	0.916	0.738	39.5	42	0.34	345	121	143.2	33.1	96436.5	51021.1	8.17635	17583.7	249858	475.843	385.716	481394	131.333	127	-0.53	-0.68	-0.12	-0.08	-0.72	-0.71	2521.58	661.52	16.14	-0.58	69	70	26	6.2	7.4	1.5	1.5	0.2	0.2	0.1	400	0.5
Study Group	1	2009-11-17	2010-02-13	2021-09-19	0.2	0.7	920	21.63	0.879	0.662	29.8	46.1	0.51	210	141	146.1	32.4	96701.2	38039	3.30445	19229	3.68882e+06	160.606	169.891	551025	144.133	145	-0.85	-1.08	-1.37	-1.03	-1.01	-0.88	2114.52	609.02	15.18	-1.16	42	31	34	2.93	7.3	1.5	1.6	0.2	0.1	0.1	400	0.5
Study Group	1	2013-11-01	2013-11-05	2021-06-10	-0.3	-1.2	750	20.05	0.776	0.655	30	43.1	0.52	327	94	126.4	22.8	94410.6	38802.5	20.7299	20317.9	2694.96	0.182134	28.5226	70.1308	92.6	94	-0.74	-0.9	0.01	0.26	-0.65	-0.71	2066.58	511.73	14.27	-0.79	23	19	17	0.13	8.9	1.6	1.9	0.2	0.2	0.1	200	0.65
Study Group	2	2008-04-16	2008-04-20	2021-07-27	-0.4	-0.8	1485.1	35.98	1.01	0.919	26.6	41.7	0.42	289	155	141.8	37.5	94575.6	45496.7	16.031	21421.6	4.92345e+06	73.2511	157.823	808250	161.667	155	-2.7	-1.14	-0.11	1.14	-0.07	0.19	2942.75	1266.9	18.65	-0.17	45	44	23	0.13	6.8	1.5	1.3	0.2	0.1	0.15	200	0.4
Study Group	1	2013-06-20	2014-05-08	2021-08-26	0.1	0.4	860.6	19.9	0.869	0.707	49.7	38.7	0.38	254	91	122.1	23.9	93666.8	35162.1	11.3743	20422.1	1.80866e+07	339.629	234.832	378267	99.6333	101	-1.49	-0.8	-1.65	-1.24	-0.05	0.4	1459.82	839.97	16.03	-0.25	32	36	21	10.73	7.3	1.6	1.2	0.2	0.2	0.15	200	0.65
Study Group	1	2007-02-07	2007-03-22	2021-08-18	-3.7	-2	1068.3	18.59	0.896	0.558	18.8	42.8	0.51	242	180	139.5	33.8	93483.8	40710.8	18.3626	18876	2.54774e+06	358.969	2762.18	1.22506e+06	176.867	182	-4.43	-2.3	-2.42	-0.35	-0.77	-0.7	2246.23	626.52	17.37	-1.07	23	17	14	1.43	7.5	1.5	1.6	0.2	0.1	0.1	400	0.5
Study Group	2	2006-01-30	2006-02-05	2021-10-22	-3.2	-1.7	1311.7	27.58	0.939	0.704	20.2	47.8	0.46	143	179	155.5	41.4	90777	37946.3	6.73062	17081.4	9038.68	84.5763	11.5016	2279.3	191.467	180	-1.38	-1.45	-2.02	-1.48	-1.29	-0.68	2001.29	871.46	17.19	-1.3	28	38	17	0.2	6.8	1.6	1.2	0.1	0.1	0.3	200	0.36
Study Group	1	2015-06-06	2015-06-10	2021-09-16	0.2	0.6	890.7	19.71	0.839	0.664	26.3	39	0.47	428	78	129	24.5	98082.3	55196	11.4847	22024.9	2.81245e+06	246.789	179.745	341936	76.4667	78	0.78	-0.19	-0.16	-0.76	0.32	0.05	1756.85	821.46	14.72	-0.65	35	42	24	0.13	7.4	1.5	1.5	0.1	0.1	0.1	200	0.62
Study Group	2	2007-04-08	2007-11-13	2021-08-30	-0.2	-0.3	1873.3	49.74	1.03	1.041	32.3	40.9	0.4	261	164	158.8	45.2	101079	50525.7	7.66636	20172.2	26018.7	123.439	56.5277	24997.4	175.267	171	-0.56	-0.76	-1.28	-1.12	0.13	0.31	2378.26	1473.29	17.92	-0.72	31	30	21	7.3	7.3	1.5	1.2	0.1	0.1	0.1	300	0.33
Study Group	1	2004-05-17	2004-09-17	2021-07-23	-3.4	-1	618.2	11.88	0.843	0.39	18.9	43.1	0.39	311	96	129	29	105143	56433.3	7.21009	22681.8	1.04985e+06	39.4377	41.2474	123614	209.2	96	-7.6	-3.5	-0.26	1.94	-1.04	-2.11	1972.36	327.43	17.42	-1.3	28	34	20	4.1	10.9	1.9	2	0.32	0.3	0.3	200	1
Study Group	1	2014-03-27	2014-04-04	2021-08-30	0.4	0.4	1003	25.09	0.858	0.722	32.2	37.9	0.41	290	98	131.4	27	97974.5	43792.2	7.66913	19326.7	6.11155e+06	56.4332	169.844	416467	90.4333	98	0.14	0.03	0.78	0.55	0.52	0.31	2449.4	1059.97	15.64	-0.24	28	31	18	0.26	7.5	1.4	1.6	0.2	0.2	0.1	200	0.5
Study Group	2	2003-10-10	2006-05-25	2021-10-14	-3.7	-2.9	1497.3	30.27	0.863	0.707	22.1	36.6	0.57	164	103	163.8	46.4	89937.3	29879.9	13.3593	18257.3	440932	176.904	41.42	182467	219.3	194	-0.34	-1.19	-1	-0.9	-0.34	-0.02	2234.8	890.6	17.2	-1.26	50	58	37	31.93	7.1	1.6	1.3	0.1	0.1	0.2	200	0.3
Study Group	1	2013-11-01	2014-06-25	2021-09-03	-1.9	-0.9	881.3	14.88	0.881	0.528	25.1	40.6	0.48	320	91	127.6	24	94513.3	42621	5.74494	16885.2	658319	76.6744	40.9106	82237.1	95.4333	97	-0.52	-0.95	-1.22	-1.11	-0.27	-0.19	1598.41	701.38	14.74	-0.65	15	18	34	7.87	7	1.5	1.2	0.1	0.15	0.1	300	0.6
Study Group	1	2005-07-12	2005-07-20	2022-02-07	-0.8	0.3	692.7	16.04	0.843	0.611	24.6	43.6	0.28	234	91	169.2	43.1	99276.2	42414.6	15.0164	21723	706213	17.7783	62.0678	428667	201.8	91	-1.3	-2.28	-1.13	-0.39	-0.86	-1.12	1585.46	451.73	15.16	-2.45	19	28	72	0.27	8.5	1.6	2	0.1	0.1	0.1	200	0.7
Study Group	2	2010-07-04	2010-10-08	2022-03-03	-0.7	-0.5	989.4	25.17	0.852	0.766	28.4	45.3	0.49	321	129	140.7	32.9	99964.3	38844.1	6.25743	20583.9	167449	22.3444	28.0719	132024	142	132	0	-0.24	-0.66	0.71	-0.59	-0.06	22261.6	921.46	16.6	-0.27	22	27	19	3.2	8.4	1.6	1.8	0.1	0.2	0.2	200	0.5
Study Group	2	2010-08-20	2010-12-28	2021-08-23	-1.2	0.1	931.4	19.11	0.87	0.622	39.8	42.6	0.32	262	110	136.2	33.4	96102.9	41887.6	7.44251	18053.1	166377	226.189	29.116	63218.2	134.033	115	-1.4	-0.65	-1.53	-0.99	-0.04	0.28	1541.04	1037.27	18	0.03	35	33	16	4.33	7.4	1.5	1.5	0.1	0.1	0.1	200	0.6
Study Group	1	2006-02-08	2009-01-23	2021-10-08	-2.9	-1.7	1402	22.55	0.877	0.589	30.3	41.8	0.39	323	133	155	43.7	94700.6	36586.4	12.055	17532.7	1.65437e+06	5.1577	60.7834	549491	190.7	168	-2.97	-1.79	-1.42	-0.76	0.58	0.51	2378.26	1473.29	18.2	-0.83	33	36	45	36	8.7	1.5	1.9	0.3	0.15	0.2	200	0.4
Study Group	1	2008-07-06	2018-08-20	2021-07-01	-1	-0.8	1901.3	43.5	0.959	0.836	22.7	45	0.63	745	36	164.2	59.4	94762	56327.4	8.11806	21036.1	690261	247.682	41.7938	181520	158.1	157	0.42	0.68	-0.1	-0.2	1.98	2.15	3312.56	2488.64	22.03	0.81	21	18	16	135.4	6	1.2	1.3	0.1	0.1	0.1	400	0.25
Control Group	1															112	19.7	97572.4	54454.4	54.0033	20639.5	270091	342.917	8.28804	87758.2	74		-1.11	-0.62							15.7047	-0.08
Control Group	1															117.5	22.6	97220.2	44180.7	31.1693	19468.7	195295	130.914	3.76947	27881.5	78		-1.36	-0.57							16.3694	0.07
Control Group	1															127.3	26.3	110538	56641.5	64.848	22845.7	125469	184.823	14.6803	144158	90		-0.58	-0.41							16.2293	-0.18
Control Group	1															125.1	24.8	99241.4	52472.9	61.0446	22707.1	413300	204.76	5.6718	58155.3	89		0.06	-0.14							15.8466	-0.32
Control Group	1															128	27.2	110451	66576.9	41.5866	22002.7	326496	213.009	19.25	118706	90		-0.45	-0.26							16.6016	-0.04
Control Group	1															127	26.1	104810	56527.5	30.8419	23619.4	360847	316.088	8.30447	199962	93		-0.63	-0.44							16.182	-0.2
Control Group	1															131.3	28.5	100043	61652.3	69.0171	22005.5	1.10357e+06	413.738	10.6782	124538	95		0.12	-0.05							16.5316	-0.06
Control Group	1															129	27.9	102744	50859.2	42.7249	22327.8	934274	428.85	24.9332	149058	97		-0.28	-0.15							16.7658	0.03
Control Group	1															132.5	29.1	124458	63183.5	132.402	21448.2	398728	258.09	9.85	131593	100		0.34	0.05							16.5753	-0.05
Control Group	1															133.4	28.9	105372	49011.8	44.2024	22853.7	269578	84	10.22	135755	102		-0.46	-0.46							16.24	-0.35
Control Group	1															136	30.3	103528	62410.2	56.8659	20521.3	296489	158.23	4.42561	83326.6	108		-0.05	-0.28							16.3819	-0.3
Control Group	1															132.5	27.9	94756.5	57670.5	58.52	23616.6	1.10357e+06	413.738	10.68	124538	107		-0.6	-0.6							15.8918	-0.47
Control Group	1															145.4	37.2	101308	48831.9	47.3085	22123.3	151317	299.42	4.81	103319	131		-0.2	-0.26							17.596	-0.2
Control Group	1															142.7	36	99975.1	48918.7	39.9802	20046	79674.6	80.5224	3.8774	115241	133		-0.62	-0.39							17.6789	-0.18
Control Group	1															145	34.1	98808.8	53448.5	60.1632	21597.9	799574	340.18	12.192	52173.5	142		-1	-0.93							16.2188	-0.75
Control Group	1															147.5	36.2	105997	52015.2	83.6808	20888.8	693223	142.51	7.25248	48128.8	142		-0.68	-0.74							16.6389	-0.63
Control Group	1															155	48.2	106860	59697.2	72.9472	25109.6	977491	358.84	26.1923	171777	143		0.28	0.32							20.0624	0.32
Control Group	1															150	39.5	95754.7	38732.4	65.8887	20992.8	18492.2	73.6194	2.00716	41066.7	145		-0.36	-0.45							17.5556	-0.38
Control Group	1															163	53.1	95712.5	49002.5	37.5963	21366.3	73873	41.6012	2.33	51367	157		0.28	0.2							19.9857	0.14
Control Group	1															152	42.1	104010	59071.2	37.1102	21160.4	2.5404e+06	669.385	32.4727	415421	156		-0.97	-0.7							18.222	-0.38
Control Group	1															168	58.6	103823	59383.6	66.3676	22072	157685	52.3392	2.19478	9772.95	155		0.85	0.66							20.7625	0.37
Control Group	1															163	52.3	99331.7	50050.5	70.8481	21484.7	1.77639e+06	747.47	69.44	355162	160		0.28	0.14							19.6846	0.05
Control Group	1															158.9	49.7	107084	58840.2	50.6669	22641.6	663326	45.9	16.91	45796.3	162		-0.94	-0.43							19.6838	0.02
Control Group	1															175.2	73.2	103181	45586.8	56.33	21611	245656	5.7565	1.92289	68605.8	170		1	1.46							23.8475	0.35
Control Group	1															170.5	65.1	95642.7	42593.9	69.6119	22321.4	362075	44.2293	4.31076	76228.6	173		0.44	0.8							22.394	0.8
Control Group	1															168	55.8	103372	55678.3	55.4168	20368.3	716161	20.47	2.44	39576.9	177		-0.64	-0.48							19.7704	-0.21
Control Group	1															174	62.8	98725.4	56250.8	51.68	24604.1	347643	139.582	3.9	68400.8	177		0.16	0.12							20.7425	0.07
Control Group	1															179.5	73.2	101226	45866.3	65.2962	23367.9	1.30546e+06	27.9953	21.2266	169789	189		0.61	0.79							22.7186	0.62
Control Group	1															175.8	74	100895	43093.7	45.5692	20631.8	413778	106.312	9.43936	68281.3	191		0.07	0.86							23.9438	1
Control Group	1															180	80.5	115582	50710.7	122.049	20423.6	166357	143.22	4.55	45938.1	190		0.69	1.42							24.8457	1.3
Control Group	1															181	82.1	111117	57466.4	243.443	23885.6	338111	55.16	4.84	61866.6	193		0.83	1.57							25.0603	1.37
Control Group	1															176.3	68.9	98740.1	46117.6	54.8104	22722.3	53258.2	78.5825	1.60175	54737.8	197		0.15	0.41							22.1674	0.14
Control Group	1															174.2	54.3	104371	55347.7	56.3412	25780.4	401609	156.06	34.1292	127560	194		-0.16	-0.87							17.8938	-0.93
Control Group	1															169	60.2	97491.1	41359.9	133.864	23411.9	759567	114.3	24.96	137321	199		-1.4	-0.77							21.0777	-0.19
Control Group	1															184.2	72.8	96030.7	51673.8	50.6615	19872.3	50324.3	125.67	11.52	30929.2	202		0.97	0.34							21.4562	-0.07
Control Group	1															178.9	68.2	103364	49422.8	29.3572	21683.5	107447	211.157	9.40735	108220	203		0.14	-0.06							21.309	-0.12
Control Group	1															170.6	60.2	105325	55166.2	62.9784	22379.3	367057	135.951	3.1511	84438.4	201		-1.16	-0.77							20.6842	-0.3
Control Group	1															170.6	59.7	101525	51126.7	74.5004	21758.3	548106	178	10.14	125586	210		-1.22	-0.98							20.5124	-0.54
Control Group	1															181.2	69.9	99331.7	50050.5	70.8481	21484.7	1.77639e+06	747.47	69.44	355162	209		0.5	0.09							21.2893	-0.12
Control Group	1															178.9	62.9	100837	44692.2	90.682	21148.3	764270	100.196	9.0349	92073.4	208		0.14	-0.53							19.6531	-0.62
Control Group	2															140	34.2	104320	61042.7	413.863	23150.6	412300	183.157	6.59574	83853.7	119		-0.1	-0.08							17.449	0.02
Control Group	2															144	35.1	97875.6	44224.2	41.546	19057.8	123609	119.091	2.32	88115.9	120		0.48	0.04							16.9271	-0.16
Control Group	2															141.2	37	108068	57359.8	67.8611	23954.9	607831	66.62	7.5	83429.2	132		-0.76	-0.27							18.558	0.14
Control Group	2															150.2	40.5	99709.7	54320.4	46.8954	19774.1	448714	153.582	13.88	60902.4	135		0.4	0.09							17.9521	-0.05
Control Group	2															154.3	40.9	101308	48831.9	47.3085	22123.3	151317	299.418	4.81251	103319	131		0.93	0.14							17.1787	-0.28
Control Group	2															142.3	39.4	97783.8	57832.9	44.7976	22101.5	135476	91.82	3.59066	16840.5	136		-0.62	-0.02							19.4575	0.42
Control Group	2															156.7	41	108104	62595.1	61.22	19346.2	608903	219.64	14.81	83928.7	138		0.44	-0.3							16.6973	-0.57
Control Group	2															158.4	49.3	97600	44126.2	65.4764	20627.7	97106.3	158.8	12.5934	38442.5	145		0.68	0.54							19.6488	0.36
Control Group	2															145.8	35	101767	53550.4	55.3767	21203.7	150365	187.73	6.95	85829.2	144		-1.06	-0.91							16.4647	-0.64
Control Group	2															165.1	60.2	99926.1	50259.6	37.21	20101.2	520519	97.1226	4.68	68841.6	162		0.46	0.74							22.0853	0.64
Control Group	2															157.5	42.7	97783.8	57832.9	44.8	22101.5	489386	88.8	10.46	16840.5	160		-0.25	-0.65							17.2134	-0.65
Control Group	2															165	61.1	95712.5	49002.5	37.6	21366.3	73873	41.6	2.32727	51367	173		0.44	0.84							22.4426	0.74
Control Group	2															164	53.4	105426	56939.9	66.5419	23277.6	489386	88.8008	5.2	104552	177		0.05	-0.18							19.8543	-0.2
Control Group	2															171	60.5	99834.5	51347.4	51.4653	21454.6	500100	17.29	8.23	70896.5	180		1.23	0.57							20.6901	0.06
Control Group	2															157.8	46.5	103002	60206.8	56.33	23978.9	977010	287.71	16.4042	161743	189		-1.1	-1.07							18.6741	-0.7
Control Group	2															168.4	60.3	104733	48042.5	80.5068	24043.7	627927	69.0201	15.94	47917.2	194		0.69	0.5							21.2634	0.19
Control Group	2															175.3	62.4	111999	57082.5	72.92	22052.7	1.75959e+06	106.57	22.5138	104552	195		1.86	0.74							20.3058	-0.13
Control Group	2															161.8	50.1	105872	39926.1	35.3885	20198.2	612500	41.9756	11.8471	101476	214		-0.54	-0.8							19.1373	-0.63
Control Group	2															171	56.3	109464	56255.3	56.51	20634.5	1.30546e+06	27.9953	21.2266	169789	216		0.97	-0.15							19.2538	-0.6
Control Group	2															168.9	52.2	99222.8	53179.9	46.2662	21128.1	944280	72.55	7.56139	117694	217		0.62	-0.58							18.2983	-0.9
[truncated: 4 more columns]
